# Supplementary material for: Complete chloroplast genome of Tetragonia tetragonioides: Molecular phylogenetic relationships and evolution in Caryophyllales
Source: PLoS One. 2018 Jun 22;13(6):e0199626. doi: 10.1371/journal.pone.0199626 (PMC6014681; doi:10.1371/journal.pone.0199626)
Supplement: S2 Table — (XLSX) [file pone.0199626.s002.xlsx]

## Sheet: Sheet1
	Tetragonia	Dianthus	Beta	Amaranthus	Spinacia	Colobanthus	Haloxylon	Agrostemma	Salicornia	Bienertia	Mesembryanthemum	Fagopyrum	Oxyria	Rheum	Drosera	Carnegiea
Total Length	149506	149539	149722	150518	150725	151276	151570	151733	153076	153472	153831	159272	160404	161541	192912	113064
LSC	82780	82805	83110	83873	82719	83462	84214	83927	84095	84795	85896	84397	85501	86518	63507
SSC	17188	17128	17794	17949	17860	17208	19038	16926	19337	19207	18103	13241	13133	13111	23513	no IR
IR	24769	24803	24409	24348	25073	25303	24159	25440	24822	24735	24916	30817	30885	30956	52946
Accession number		KM668208	KR230391	NC_030770	AJ400848	NC_028080	NC_027668	NC_023357	NC_027226	KU726550	NC_029049	KX085498	NC_032031	NC_027728	NC_029770	NC_027618
